# Supplementary material for: The α-Synuclein Monomer May Have Different Misfolding Mechanisms in the Induction of α-Synuclein Fibrils with Different Polymorphs
Source: Biomolecules. 2023 Apr 17;13(4):682. doi: 10.3390/biom13040682 (PMC10136287; doi:10.3390/biom13040682)
Supplement: Supplementary file 1 [file biomolecules-13-00682-s001.zip]

Archive with 1 entries (1 files):
- biomolecules-2237895-supplementary.pdf
